# Supplementary material for: Stronger Antipredatory Vigilance of Prey to Olfactory Cues From Injured Vulnerable Conspecifics
Source: Ecol Evol. 2025 Oct 6;15(10):e72257. doi: 10.1002/ece3.72257 (PMC12498088; doi:10.1002/ece3.72257)
Supplement: Supplementary file 1 — Data S1: ece372257‐sup‐0001‐DataS1.xlsx. [file ECE3-15-e72257-s001.xlsx]

## Sheet: Stage preference
Stage	No. consumed	index	Stage	No. consumed	index	Stage	No. consumed	index
egg	5	0.904729	nymph	3	0.0766143	adult	1	0.0186567
egg	4	0.53002	nymph	3	0.301755	adult	2	0.168225
egg	5	0.913727	nymph	2	0.0431363	adult	2	0.0431363
egg	5	0.979778	nymph	1	0.0202043	adult	0	1.81127e-05
egg	4	0.611701	nymph	2	0.19415	adult	2	0.19415
egg	5	0.954902	nymph	2	0.0450801	adult	0	1.76528e-05
egg	5	0.979778	nymph	1	0.0202043	adult	0	1.81127e-05
egg	5	0.921913	nymph	3	0.0780695	adult	0	1.7043e-05
egg	5	0.870505	nymph	4	0.129479	adult	0	1.60926e-05
egg	5	0.954902	nymph	2	0.0450801	adult	0	1.76528e-05
egg	4	0.759003	nymph	2	0.240902	adult	0	9.43344e-05
egg	4	0.878145	nymph	1	0.121746	adult	0	0.000109142
egg	5	0.979778	nymph	1	0.0202043	adult	0	1.81127e-05
egg	5	0.999963	nymph	0	1.84858e-05	adult	0	1.84858e-05
egg	5	0.954902	nymph	2	0.0450801	adult	0	1.76528e-05
egg	5	0.979778	nymph	1	0.0202043	adult	0	1.81127e-05
egg	5	0.499995	nymph	5	0.499995	adult	0	9.24317e-06
egg	5	0.954902	nymph	2	0.0450801	adult	0	1.76528e-05
egg	4	0.878145	nymph	1	0.121746	adult	0	0.000109142
egg	5	0.979778	nymph	1	0.0202043	adult	0	1.81127e-05
egg	5	0.836156	nymph	4	0.12437	adult	2	0.0394742
egg	5	0.904729	nymph	3	0.0766143	adult	1	0.0186567
egg	5	0.883477	nymph	3	0.0748146	adult	2	0.0417082
egg	5	0.979778	nymph	1	0.0202043	adult	0	1.81127e-05
egg	5	0.954902	nymph	2	0.0450801	adult	0	1.76528e-05

## Sheet: Reproduction
Treatment	replicate	Total Eggs	Hatched eggs	Daughters	Emerged adults	Mother longevity
Injured egg	1	24	24	5	24	8
Injured egg	2	29	28	11	28	6
Injured egg	3	18	18	9	18	9
Injured egg	4	13	12	1	11	7
Injured egg	5	51	51	23	50	15
Injured egg	6	39	37	5	37	16
Injured egg	7	23	22	4	22	14
Injured egg	8	19	19	7	19	7
Injured egg	9	15	15	3	15	6
Injured egg	10	13	13	1	12	6
Injured egg	11	30	30	3	29	6
Injured egg	12	24	24	7	24	6
Injured egg	13	38	38	9	38	7
Injured egg	14	48	48	14	48	9
Injured egg	15	18	18	2	18	.
Injured adult	1	31	30	8	29	16
Injured adult	2	51	50	34	50	8
Injured adult	3	35	35	20	33	4
Injured adult	4	28	28	19	27	4
Injured adult	5	29	29	21	29	6
Injured adult	6	72	70	51	70	7
Injured adult	7	25	25	14	24	.
Injured adult	8	12	12	4	11	9
Injured adult	9	22	21	15	21	6
Injured adult	10	.	.	.	.	.
Injured adult	11	51	49	33	49	6
Injured adult	12	48	48	34	48	10
Injured adult	13	40	40	30	40	6
Injured adult	14	63	63	44	63	10
Injured adult	15	47	47	31	47	8
Injured nymph	1	68	66	51	66	7
Injured nymph	2	90	90	61	86	11
Injured nymph	3	50	46	28	46	9
Injured nymph	4	62	62	46	62	6
Injured nymph	5	34	32	23	31	8
Injured nymph	6	9	8	4	8	.
Injured nymph	7	54	54	35	50	9
Injured nymph	8	27	27	18	27	5
Injured nymph	9	33	31	17	31	9
Injured nymph	10	21	21	15	21	6
Injured nymph	11	24	23	15	23	8
Injured nymph	12	45	45	30	45	7
Injured nymph	13	.	.	.	.	.
Injured nymph	14	32	32	20	32	12
Injured nymph	15	31	31	20	31	5
Control	1	55	55	33	54	14
Control	2	26	25	16	25	13
Control	3	74	74	42	66	11
Control	4	103	103	67	102	13
Control	5	54	53	26	53	12
Control	6	69	68	42	66	13
Control	7	48	48	31	48	6
Control	8	107	107	70	106	15
Control	9	33	33	20	28	6
Control	10	29	29	19	29	.
Control	11	21	21	14	21	8
Control	12	28	28	16	28	11
Control	13	62	62	37	61	12
Control	14	58	58	38	58	8
Control	15	56	56	36	56	14

## Sheet: Egg size (μm²)
Treatment	replicate	day	Egg1	Egg2	Egg3	Egg4	Egg5	Egg6	Egg7	Egg8	Egg9	Egg10	Egg11	Egg12	Egg13	Egg14	Egg15	Treatment	replicate	day	Egg1	Egg2	Egg3	Egg4	Egg5	Egg6	Egg7	Egg8	Egg9	Egg10	Egg11	Egg12	Egg13	Egg14	Egg15	Treatment	replicate	day	Egg1	Egg2	Egg3	Egg4	Egg5	Egg6	Egg7	Egg8	Egg9	Egg10	Egg11
Injured egg	1	1	12818.7	10620.2	12476.5	.	.	.	.	.	.	.	.	.	.	.	.	Injured adult	1	1	12639.5	11161.6	12274.3	.	.	.	.	.	.	.	.	.	.	.	.	Injured nymph	1	1	12477.2	12207.6	12811.8	.	.	.	.	.	.	.	.
Injured egg	1	2	12690.6	12748.4	12682.4	13131.9	.	.	.	.	.	.	.	.	.	.	.	Injured adult	1	2	11457.3	13455.9	13691.5	12832	.	.	.	.	.	.	.	.	.	.	.	Injured nymph	1	2	13226.2	11873.1	12115.7	11345.6	12617.2	12631.5	11524.9	13682.9	.	.	.
Injured egg	1	3	13952.4	12948.9	13211.6	12741.5	.	.	.	.	.	.	.	.	.	.	.	Injured adult	1	3	12739.7	13715.2	12953.7	.	.	.	.	.	.	.	.	.	.	.	.	Injured nymph	1	3	11919.2	14513.1	13657.6	13559.3	13730.3	14207	13493	13943.1	14023.5	12963.4	14214.7
Injured egg	1	4	13208.9	.	.	.	.	.	.	.	.	.	.	.	.	.	.	Injured adult	1	4	13840.9	13198.7	12558.8	.	.	.	.	.	.	.	.	.	.	.	.	Injured nymph	1	4	12430.9	13358.8	12843.9	13022.3	12691.7	13462.2	13125.5	13040.2	12690.6	13869	11644.2
Injured egg	1	5	13955.1	12070.1	.	.	.	.	.	.	.	.	.	.	.	.	.	Injured adult	1	5	14394.9	13912.5	.	.	.	.	.	.	.	.	.	.	.	.	.	Injured nymph	1	5	13478.2	12800.4	13474.9	12810.6	14025.6	12831.3	12146.2	13657.7	12399.3	12878.6	13548.7
Injured egg	1	6	.	.	.	.	.	.	.	.	.	.	.	.	.	.	.	Injured adult	1	6	14038.6	15058.4	.	.	.	.	.	.	.	.	.	.	.	.	.	Injured nymph	1	6	12511.4	14080.8	13699.6	12152.9	12584.1	12734.1	14086.1	12579.1	12660.2	11664.4	13896.4
Injured egg	1	7	12075.9	11786.3	13422.8	13506.5	14778.3	.	.	.	.	.	.	.	.	.	.	Injured adult	1	7	11456.3	14016.8	13818.5	.	.	.	.	.	.	.	.	.	.	.	.	Injured nymph	1	7	14051.4	12714.3	12027.1	13153.9	13665.7	14033.2	11558.4	14244	12390	13981.9	.
Injured egg	1	8	13565.7	10169.2	12861.9	13193.8	13515.5	.	.	.	.	.	.	.	.	.	.	Injured adult	1	8	14536.2	.	.	.	.	.	.	.	.	.	.	.	.	.	.	Injured nymph	1	8	15575.5	12164.1	.	.	.	.	.	.	.	.	.
Injured egg	1	9	.	.	.	.	.	.	.	.	.	.	.	.	.	.	.	Injured adult	1	9	13420.9	.	.	.	.	.	.	.	.	.	.	.	.	.	.	Injured nymph	1	9	.	.	.	.	.	.	.	.	.	.	.
Injured egg	1	10	.	.	.	.	.	.	.	.	.	.	.	.	.	.	.	Injured adult	1	10	13492.8	13844.2	13719.4	.	.	.	.	.	.	.	.	.	.	.	.	Injured nymph	1	10	.	.	.	.	.	.	.	.	.	.	.
Injured egg	1	11	.	.	.	.	.	.	.	.	.	.	.	.	.	.	.	Injured adult	1	11	13041.3	13191.5	.	.	.	.	.	.	.	.	.	.	.	.	.	Injured nymph	1	11	.	.	.	.	.	.	.	.	.	.	.
Injured egg	1	12	.	.	.	.	.	.	.	.	.	.	.	.	.	.	.	Injured adult	1	12	.	.	.	.	.	.	.	.	.	.	.	.	.	.	.	Injured nymph	1	12	.	.	.	.	.	.	.	.	.	.	.
Injured egg	1	13	.	.	.	.	.	.	.	.	.	.	.	.	.	.	.	Injured adult	1	13	13164.1	.	.	.	.	.	.	.	.	.	.	.	.	.	.	Injured nymph	1	13	.	.	.	.	.	.	.	.	.	.	.
Injured egg	1	14	.	.	.	.	.	.	.	.	.	.	.	.	.	.	.	Injured adult	1	14	.	.	.	.	.	.	.	.	.	.	.	.	.	.	.	Injured nymph	1	14	.	.	.	.	.	.	.	.	.	.	.
Injured egg	1	15	.	.	.	.	.	.	.	.	.	.	.	.	.	.	.	Injured adult	1	15	12247.9	.	.	.	.	.	.	.	.	.	.	.	.	.	.	Injured nymph	1	15	.	.	.	.	.	.	.	.	.	.	.
Injured egg	.	.	.	.	.	.	.	.	.	.	.	.	.	.	.	.	.	Injured adult	1	16	12313.1	13568.5	.	.	.	.	.	.	.	.	.	.	.	.	.	Injured nymph	.	.	.	.	.	.	.	.	.	.	.	.	.
Injured egg	2	1	12976.2	13850.7	14198.2	11946	12335.6	12267.6	13437.4	.	.	.	.	.	.	.	.	Injured adult	2	1	10983.7	12198.2	.	.	.	.	.	.	.	.	.	.	.	.	.	Injured nymph	2	1	11424.1	.	.	.	.	.	.	.	.	.	.
Injured egg	2	2	12719	13399.6	11702.3	12349.9	12621.9	.	.	.	.	.	.	.	.	.	.	Injured adult	2	2	12267.6	10578.7	11067.1	12943.4	11775.2	13597.4	14235.5	.	.	.	.	.	.	.	.	Injured nymph	2	2	12309.2	13418.2	12606.7	12866.7	13709.4	13026.9	13816	.	.	.	.
Injured egg	2	3	12400.1	11616.1	12904.8	.	.	.	.	.	.	.	.	.	.	.	.	Injured adult	2	3	12853.9	13189	13806.7	13252.9	13682.7	12873	12240.4	13062.1	12488.6	12955.3	.	.	.	.	.	Injured nymph	2	3	15151.4	12473.3	12118.7	12982.1	13610	11553	12969.3	13848.1	12724.7	.	.
Injured egg	2	4	12181	12827.6	12639.9	11969.5	12803.1	12779.9	.	.	.	.	.	.	.	.	.	Injured adult	2	4	13260.6	11564.1	13154.1	13300	14232.9	11521.8	13437.4	12622.1	12322.6	14098.5	.	.	.	.	.	Injured nymph	2	4	14486.5	13548.9	13925.1	11055.7	12196.2	14077.3	13879.6	13735.3	13448.4	12907.7	.
Injured egg	2	5	11323.2	12744.1	13419.8	12681.7	13047.8	.	.	.	.	.	.	.	.	.	.	Injured adult	2	5	12863.1	13482	11969.7	13701.8	12954.2	13683.6	13584.1	13373.6	13231	.	.	.	.	.	.	Injured nymph	2	5	13651.7	13579.8	12691.8	11700.5	12866.2	12743.4	12024.2	12144.4	14000.8	13530	13162.6
Injured egg	2	6	12704.1	12936.3	12876.7	.	.	.	.	.	.	.	.	.	.	.	.	Injured adult	2	6	14605.7	12227	10496.6	.	.	.	.	.	.	.	.	.	.	.	.	Injured nymph	2	6	12003.1	12000.8	11179.5	14013.7	12989.5	13919	14202.4	13520.6	12804.1	14667.2	13632.8
Injured egg	2	7	.	.	.	.	.	.	.	.	.	.	.	.	.	.	.	Injured adult	2	7	12602.2	10980.6	12400.3	.	.	.	.	.	.	.	.	.	.	.	.	Injured nymph	2	7	13883.8	14426.4	14128.8	13712.3	12872	13895.5	11628.6	13907.6	11781.2	13841	13342.1
Injured egg	2	8	.	.	.	.	.	.	.	.	.	.	.	.	.	.	.	Injured adult	2	8	14719.6	12660.7	13518.5	12910.8	.	.	.	.	.	.	.	.	.	.	.	Injured nymph	2	8	14125.7	14044.1	13741.5	13066.6	12070.5	13194.4	14330.4	13479	13732	.	.
Injured egg	2	9	.	.	.	.	.	.	.	.	.	.	.	.	.	.	.	Injured adult	2	9	.	.	.	.	.	.	.	.	.	.	.	.	.	.	.	Injured nymph	2	9	11921.3	13481.3	14462.7	13031.6	14269.2	11857.5	14060.1	13994.2	11358.6	12957.9	.
Injured egg	2	10	.	.	.	.	.	.	.	.	.	.	.	.	.	.	.	Injured adult	2	10	.	.	.	.	.	.	.	.	.	.	.	.	.	.	.	Injured nymph	2	10	13034.7	13174.1	14005.2	12813.7	13636.6	12691.5	12654.9	.	.	.	.
Injured egg	2	11	.	.	.	.	.	.	.	.	.	.	.	.	.	.	.	Injured adult	2	11	.	.	.	.	.	.	.	.	.	.	.	.	.	.	.	Injured nymph	2	11	14049	12058.5	13840.6	.	.	.	.	.	.	.	.
Injured egg	2	12	.	.	.	.	.	.	.	.	.	.	.	.	.	.	.	Injured adult	2	12	.	.	.	.	.	.	.	.	.	.	.	.	.	.	.	Injured nymph	2	12	.	.	.	.	.	.	.	.	.	.	.
Injured egg	2	13	.	.	.	.	.	.	.	.	.	.	.	.	.	.	.	Injured adult	2	13	.	.	.	.	.	.	.	.	.	.	.	.	.	.	.	Injured nymph	2	13	.	.	.	.	.	.	.	.	.	.	.
Injured egg	2	14	.	.	.	.	.	.	.	.	.	.	.	.	.	.	.	Injured adult	2	14	.	.	.	.	.	.	.	.	.	.	.	.	.	.	.	Injured nymph	2	14	.	.	.	.	.	.	.	.	.	.	.
Injured egg	2	15	.	.	.	.	.	.	.	.	.	.	.	.	.	.	.	Injured adult	2	15	.	.	.	.	.	.	.	.	.	.	.	.	.	.	.	Injured nymph	2	15	.	.	.	.	.	.	.	.	.	.	.
Injured egg	3	1	11044.5	13439.2	.	.	.	.	.	.	.	.	.	.	.	.	.	Injured adult	3	1	12504.1	12481.7	12794.5	13139.8	.	.	.	.	.	.	.	.	.	.	.	Injured nymph	3	1	13265.2	13631.7	.	.	.	.	.	.	.	.	.
Injured egg	3	2	11945.8	12284.8	.	.	.	.	.	.	.	.	.	.	.	.	.	Injured adult	3	2	11864.4	12904.4	11966.2	13623.9	13086.3	13389.6	12968.7	12589.1	.	.	.	.	.	.	.	Injured nymph	3	2	12832.5	12873.3	10891.8	.	.	.	.	.	.	.	.
Injured egg	3	3	12331.9	10977.6	13052.4	12849.8	12829.8	.	.	.	.	.	.	.	.	.	.	Injured adult	3	3	13988.5	10426.2	13397.5	12457.3	13515.5	12810.6	13005.5	13543.1	12945.1	13363.2	.	.	.	.	.	Injured nymph	3	3	13440	12958.8	13176.2	12565.1	.	.	.	.	.	.	.
Injured egg	3	4	12324.4	12193.1	13517	13660.1	12890.1	.	.	.	.	.	.	.	.	.	.	Injured adult	3	4	11796.6	13687.8	13290.2	11689.3	13511	12275.1	12241.4	12912.3	14605	11367	11920	13935.3	.	.	.	Injured nymph	3	4	.	.	.	.	.	.	.	.	.	.	.
Injured egg	3	5	13139.8	14708.4	.	.	.	.	.	.	.	.	.	.	.	.	.	Injured adult	3	5	.	.	.	.	.	.	.	.	.	.	.	.	.	.	.	Injured nymph	3	5	.	.	.	.	.	.	.	.	.	.	.
Injured egg	3	6	.	.	.	.	.	.	.	.	.	.	.	.	.	.	.	Injured adult	3	6	.	.	.	.	.	.	.	.	.	.	.	.	.	.	.	Injured nymph	3	6	15103.2	14290.4	12027.5	13891.1	14393	16500.9	13439.9	13109.6	14570.3	.	.
Injured egg	3	7	12866.1	.	.	.	.	.	.	.	.	.	.	.	.	.	.	Injured adult	3	7	.	.	.	.	.	.	.	.	.	.	.	.	.	.	.	Injured nymph	3	7	14124	12007.3	14927.3	15576.7	14264.1	14475.9	15088.6	14600.4	16105.8	14139.7	14633.6
Injured egg	3	8	.	.	.	.	.	.	.	.	.	.	.	.	.	.	.	Injured adult	3	8	.	.	.	.	.	.	.	.	.	.	.	.	.	.	.	Injured nymph	3	8	13124.5	13921.6	15220.5	14784.9	14644.5	13220.3	14169.8	12778.1	13820.1	14986.6	14414.3
Injured egg	3	9	13819.1	.	.	.	.	.	.	.	.	.	.	.	.	.	.	Injured adult	3	9	.	.	.	.	.	.	.	.	.	.	.	.	.	.	.	Injured nymph	3	9	13657.6	12004.3	13777.8	.	.	.	.	.	.	.	.
Injured egg	3	10	.	.	.	.	.	.	.	.	.	.	.	.	.	.	.	Injured adult	3	10	.	.	.	.	.	.	.	.	.	.	.	.	.	.	.	Injured nymph	3	10	.	.	.	.	.	.	.	.	.	.	.
Injured egg	3	11	.	.	.	.	.	.	.	.	.	.	.	.	.	.	.	Injured adult	3	11	.	.	.	.	.	.	.	.	.	.	.	.	.	.	.	Injured nymph	3	11	.	.	.	.	.	.	.	.	.	.	.
Injured egg	3	12	.	.	.	.	.	.	.	.	.	.	.	.	.	.	.	Injured adult	3	12	.	.	.	.	.	.	.	.	.	.	.	.	.	.	.	Injured nymph	3	12	.	.	.	.	.	.	.	.	.	.	.
Injured egg	3	13	.	.	.	.	.	.	.	.	.	.	.	.	.	.	.	Injured adult	3	13	.	.	.	.	.	.	.	.	.	.	.	.	.	.	.	Injured nymph	3	13	.	.	.	.	.	.	.	.	.	.	.
Injured egg	3	14	.	.	.	.	.	.	.	.	.	.	.	.	.	.	.	Injured adult	3	14	.	.	.	.	.	.	.	.	.	.	.	.	.	.	.	Injured nymph	3	14	.	.	.	.	.	.	.	.	.	.	.
Injured egg	3	15	.	.	.	.	.	.	.	.	.	.	.	.	.	.	.	Injured adult	3	15	.	.	.	.	.	.	.	.	.	.	.	.	.	.	.	Injured nymph	3	15	.	.	.	.	.	.	.	.	.	.	.
Injured egg	4	1	11148.2	.	.	.	.	.	.	.	.	.	.	.	.	.	.	Injured adult	4	1	11010.9	.	.	.	.	.	.	.	.	.	.	.	.	.	.	Injured nymph	4	1	13047.2	14386.8	13769.5	13853.2	14171.3	12414.3	14168.3	.	.	.	.
Injured egg	4	2	12554.4	11373	.	.	.	.	.	.	.	.	.	.	.	.	.	Injured adult	4	2	11774.9	12415.2	11793.4	11689.1	12690	12976.3	11764.2	.	.	.	.	.	.	.	.	Injured nymph	4	2	14126.5	14054.4	12192.6	13196.7	14054.5	14159.3	11558.8	13818.2	13761.1	13656.9	14259.9
Injured egg	4	3	14272.7	13228.7	13622.1	.	.	.	.	.	.	.	.	.	.	.	.	Injured adult	4	3	13222.2	13227.3	12455.2	13764.8	13480.3	13905.9	12555.8	12237.4	12885.8	.	.	.	.	.	.	Injured nymph	4	3	12542	13348	14366.1	14439.5	12005.9	14026.9	13465.1	13882.2	13716.7	14290.5	.
Injured egg	4	4	13768	14631.1	.	.	.	.	.	.	.	.	.	.	.	.	.	Injured adult	4	4	12709	12844.9	12616.6	13144.3	13070.1	11368.8	13481.1	11358.4	13451.4	12825.2	13267	.	.	.	.	Injured nymph	4	4	14490.2	12465.6	14399.7	14652.4	13377.8	13902.5	13863.7	12406.3	14943.8	12054.5	14075.2
Injured egg	4	5	12678	.	.	.	.	.	.	.	.	.	.	.	.	.	.	Injured adult	4	5	.	.	.	.	.	.	.	.	.	.	.	.	.	.	.	Injured nymph	4	5	14200	14513.3	14511.8	13028	11662.5	13803.7	13928.2	13874.9	15150.2	14911.8	14575
Injured egg	4	6	13648.3	14944.8	13878.9	.	.	.	.	.	.	.	.	.	.	.	.	Injured adult	4	6	.	.	.	.	.	.	.	.	.	.	.	.	.	.	.	Injured nymph	4	6	15348.1	13427.6	14606.6	14964.8	11040	13497	13529.7	14758.2	14634.3	12670.1	13845.3
Injured egg	4	7	13202	.	.	.	.	.	.	.	.	.	.	.	.	.	.	Injured adult	4	7	.	.	.	.	.	.	.	.	.	.	.	.	.	.	.	Injured nymph	4	7	.	.	.	.	.	.	.	.	.	.	.
Injured egg	4	8	.	.	.	.	.	.	.	.	.	.	.	.	.	.	.	Injured adult	4	8	.	.	.	.	.	.	.	.	.	.	.	.	.	.	.	Injured nymph	4	8	.	.	.	.	.	.	.	.	.	.	.
Injured egg	4	9	.	.	.	.	.	.	.	.	.	.	.	.	.	.	.	Injured adult	4	9	.	.	.	.	.	.	.	.	.	.	.	.	.	.	.	Injured nymph	4	9	.	.	.	.	.	.	.	.	.	.	.
Injured egg	4	10	.	.	.	.	.	.	.	.	.	.	.	.	.	.	.	Injured adult	4	10	.	.	.	.	.	.	.	.	.	.	.	.	.	.	.	Injured nymph	4	10	.	.	.	.	.	.	.	.	.	.	.
Injured egg	4	11	.	.	.	.	.	.	.	.	.	.	.	.	.	.	.	Injured adult	4	11	.	.	.	.	.	.	.	.	.	.	.	.	.	.	.	Injured nymph	4	11	.	.	.	.	.	.	.	.	.	.	.
Injured egg	4	12	.	.	.	.	.	.	.	.	.	.	.	.	.	.	.	Injured adult	4	12	.	.	.	.	.	.	.	.	.	.	.	.	.	.	.	Injured nymph	4	12	.	.	.	.	.	.	.	.	.	.	.
Injured egg	4	13	.	.	.	.	.	.	.	.	.	.	.	.	.	.	.	Injured adult	4	13	.	.	.	.	.	.	.	.	.	.	.	.	.	.	.	Injured nymph	4	13	.	.	.	.	.	.	.	.	.	.	.
Injured egg	4	14	.	.	.	.	.	.	.	.	.	.	.	.	.	.	.	Injured adult	4	14	.	.	.	.	.	.	.	.	.	.	.	.	.	.	.	Injured nymph	4	14	.	.	.	.	.	.	.	.	.	.	.
Injured egg	4	15	.	.	.	.	.	.	.	.	.	.	.	.	.	.	.	Injured adult	4	15	.	.	.	.	.	.	.	.	.	.	.	.	.	.	.	Injured nymph	4	15	.	.	.	.	.	.	.	.	.	.	.
Injured egg	5	1	10528	11860.6	13073.4	12276.1	.	.	.	.	.	.	.	.	.	.	.	Injured adult	5	1	12125.9	11884.4	12328.3	.	.	.	.	.	.	.	.	.	.	.	.	Injured nymph	5	1	13354.8	14191.5	12355.9	13952.6	14438	.	.	.	.	.	.
Injured egg	5	2	12159.6	13052.1	13097.3	.	.	.	.	.	.	.	.	.	.	.	.	Injured adult	5	2	11784.2	12298.6	12829.1	12243.5	12609.4	13833.5	13912.6	.	.	.	.	.	.	.	.	Injured nymph	5	2	14694.6	14233.9	13931.1	13398.5	14131.5	12089	13854.2	14452.4	.	.	.
Injured egg	5	3	12143.9	.	.	.	.	.	.	.	.	.	.	.	.	.	.	Injured adult	5	3	13070.9	13432.5	.	.	.	.	.	.	.	.	.	.	.	.	.	Injured nymph	5	3	14294.4	14362.1	13835.4	13538.5	13079	12578.8	13853.3	12928.4	13892.9	.	.
Injured egg	5	4	14561.8	13041	.	.	.	.	.	.	.	.	.	.	.	.	.	Injured adult	5	4	13839.2	13483.7	12301.1	13978.6	14229	11917.6	12833.5	11591.4	.	.	.	.	.	.	.	Injured nymph	5	4	14452.5	14072.2	14090	13655.9	14341.5	13754.1	13715.6	12476	.	.	.
Injured egg	5	5	.	.	.	.	.	.	.	.	.	.	.	.	.	.	.	Injured adult	5	5	13636.8	13437	12897.6	13060.7	13610	11764.4	13269.9	12948.8	.	.	.	.	.	.	.	Injured nymph	5	5	.	.	.	.	.	.	.	.	.	.	.
Injured egg	5	6	13151.6	14372.3	10878	13631.2	12990.9	.	.	.	.	.	.	.	.	.	.	Injured adult	5	6	13391.9	.	.	.	.	.	.	.	.	.	.	.	.	.	.	Injured nymph	5	6	11440.9	.	.	.	.	.	.	.	.	.	.
Injured egg	5	7	13719.1	12846.2	11604.6	.	.	.	.	.	.	.	.	.	.	.	.	Injured adult	5	7	.	.	.	.	.	.	.	.	.	.	.	.	.	.	.	Injured nymph	5	7	11878.1	11739.6	.	.	.	.	.	.	.	.	.
Injured egg	5	8	11713	14007	13837	13518.4	13710	15101.5	.	.	.	.	.	.	.	.	.	Injured adult	5	8	.	.	.	.	.	.	.	.	.	.	.	.	.	.	.	Injured nymph	5	8	12757.2	.	.	.	.	.	.	.	.	.	.
Injured egg	5	9	13100.6	13399.1	14187.9	.	.	.	.	.	.	.	.	.	.	.	.	Injured adult	5	9	.	.	.	.	.	.	.	.	.	.	.	.	.	.	.	Injured nymph	5	9	.	.	.	.	.	.	.	.	.	.	.
Injured egg	5	10	13168.5	13439.4	.	.	.	.	.	.	.	.	.	.	.	.	.	Injured adult	5	10	.	.	.	.	.	.	.	.	.	.	.	.	.	.	.	Injured nymph	5	10	.	.	.	.	.	.	.	.	.	.	.
Injured egg	5	11	13130	12651.9	12808.7	11080	11623	.	.	.	.	.	.	.	.	.	.	Injured adult	5	11	.	.	.	.	.	.	.	.	.	.	.	.	.	.	.	Injured nymph	5	11	.	.	.	.	.	.	.	.	.	.	.
Injured egg	5	12	12640.9	13731.7	13407.3	.	.	.	.	.	.	.	.	.	.	.	.	Injured adult	5	12	.	.	.	.	.	.	.	.	.	.	.	.	.	.	.	Injured nymph	5	12	.	.	.	.	.	.	.	.	.	.	.
Injured egg	5	13	13235.7	12645.5	13340.6	13296.6	12954.8	13100.5	13477.3	.	.	.	.	.	.	.	.	Injured adult	5	13	.	.	.	.	.	.	.	.	.	.	.	.	.	.	.	Injured nymph	5	13	.	.	.	.	.	.	.	.	.	.	.
Injured egg	5	14	13974.7	13661.1	13061.4	.	.	.	.	.	.	.	.	.	.	.	.	Injured adult	5	14	.	.	.	.	.	.	.	.	.	.	.	.	.	.	.	Injured nymph	5	14	.	.	.	.	.	.	.	.	.	.	.
Injured egg	5	15	14195.2	13750.8	14160.6	13837.5	.	.	.	.	.	.	.	.	.	.	.	Injured adult	5	15	.	.	.	.	.	.	.	.	.	.	.	.	.	.	.	Injured nymph	5	15	.	.	.	.	.	.	.	.	.	.	.
Injured egg	6	1	11910.1	9274.31	.	.	.	.	.	.	.	.	.	.	.	.	.	Injured adult	6	1	11975.2	12930.5	13012.6	11390.7	11694.2	12714.8	11053.1	12604.5	13015.9	.	.	.	.	.	.	Injured nymph	6	1	14937	.	.	.	.	.	.	.	.	.	.
Injured egg	6	2	12089	12899.3	13458.7	.	.	.	.	.	.	.	.	.	.	.	.	Injured adult	6	2	12967.8	13135.9	12440.9	13247.5	13714	12675.1	12587.1	13383.9	14156.7	13954.4	.	.	.	.	.	Injured nymph	6	2	12718	.	.	.	.	.	.	.	.	.	.
Injured egg	6	3	13237	12030.4	13591.3	.	.	.	.	.	.	.	.	.	.	.	.	Injured adult	6	3	13478.9	14326.4	13735.6	13724.1	13590	13169.7	13029.4	13493.4	13415.7	13671.8	14163.8	.	.	.	.	Injured nymph	6	3	12850	14120.6	13631.2	.	.	.	.	.	.	.	.
Injured egg	6	4	12962.5	12044	.	.	.	.	.	.	.	.	.	.	.	.	.	Injured adult	6	4	12643.2	14007.6	12110	13594.7	13779.5	12962.2	13105.9	13014.1	13539.7	12920.4	.	.	.	.	.	Injured nymph	6	4	13632.4	15901.5	13820.2	.	.	.	.	.	.	.	.
Injured egg	6	5	13282.3	11671.6	13815.8	12110	.	.	.	.	.	.	.	.	.	.	.	Injured adult	6	5	15034	13831.7	13284	11023.4	13876	13462	12550.9	12675.4	13702.1	14689.7	13007.2	.	.	.	.	Injured nymph	6	5	11776.5	.	.	.	.	.	.	.	.	.	.
Injured egg	6	6	13625.9	13527.6	12664.4	.	.	.	.	.	.	.	.	.	.	.	.	Injured adult	6	6	13495.6	14225.7	14539.8	13135.5	14595	14091.8	13803.9	14116.2	14264.7	14022.3	12928	.	.	.	.	Injured nymph	6	6	.	.	.	.	.	.	.	.	.	.	.
Injured egg	6	7	13857.4	14188.8	.	.	.	.	.	.	.	.	.	.	.	.	.	Injured adult	6	7	14615.8	14006	14360.8	14604.3	14499.4	14133.9	14078	13128.4	14090.5	.	.	.	.	.	.	Injured nymph	6	7	.	.	.	.	.	.	.	.	.	.	.
Injured egg	6	8	14397.6	13551.8	.	.	.	.	.	.	.	.	.	.	.	.	.	Injured adult	6	8	14366.2	.	.	.	.	.	.	.	.	.	.	.	.	.	.	Injured nymph	6	8	.	.	.	.	.	.	.	.	.	.	.
Injured egg	6	9	14466.8	12292.8	.	.	.	.	.	.	.	.	.	.	.	.	.	Injured adult	6	9	.	.	.	.	.	.	.	.	.	.	.	.	.	.	.	Injured nymph	6	9	.	.	.	.	.	.	.	.	.	.	.
Injured egg	6	10	13044.1	13287.5	.	.	.	.	.	.	.	.	.	.	.	.	.	Injured adult	6	10	.	.	.	.	.	.	.	.	.	.	.	.	.	.	.	Injured nymph	6	10	.	.	.	.	.	.	.	.	.	.	.
Injured egg	6	11	13657.2	.	.	.	.	.	.	.	.	.	.	.	.	.	.	Injured adult	6	11	.	.	.	.	.	.	.	.	.	.	.	.	.	.	.	Injured nymph	6	11	.	.	.	.	.	.	.	.	.	.	.
Injured egg	6	12	13462	13638.3	.	.	.	.	.	.	.	.	.	.	.	.	.	Injured adult	6	12	.	.	.	.	.	.	.	.	.	.	.	.	.	.	.	Injured nymph	6	12	.	.	.	.	.	.	.	.	.	.	.
Injured egg	6	13	14204.3	.	.	.	.	.	.	.	.	.	.	.	.	.	.	Injured adult	6	13	.	.	.	.	.	.	.	.	.	.	.	.	.	.	.	Injured nymph	6	13	.	.	.	.	.	.	.	.	.	.	.
Injured egg	6	14	11967.3	13375.7	13945.3	.	.	.	.	.	.	.	.	.	.	.	.	Injured adult	6	14	.	.	.	.	.	.	.	.	.	.	.	.	.	.	.	Injured nymph	6	14	.	.	.	.	.	.	.	.	.	.	.
Injured egg	6	15	14263.5	14065.1	13734.7	13053.5	.	.	.	.	.	.	.	.	.	.	.	Injured adult	6	15	.	.	.	.	.	.	.	.	.	.	.	.	.	.	.	Injured nymph	6	15	.	.	.	.	.	.	.	.	.	.	.
Injured egg	6	16	13830.6	13662.1	14010.5	.	.	.	.	.	.	.	.	.	.	.	.	Injured adult	.	.	.	.	.	.	.	.	.	.	.	.	.	.	.	.	.	Injured nymph	.	.	.	.	.	.	.	.	.	.	.	.	.
Injured egg	7	1	14331	.	.	.	.	.	.	.	.	.	.	.	.	.	.	Injured adult	7	1	11222.1	.	.	.	.	.	.	.	.	.	.	.	.	.	.	Injured nymph	7	1	14380.3	13077.9	13092.1	13101.9	.	.	.	.	.	.	.
Injured egg	7	2	13029.1	13134.5	13082.7	13162.8	.	.	.	.	.	.	.	.	.	.	.	Injured adult	7	2	13806.3	13011.2	13481	12706.9	12303.6	12852.1	13923.3	12529.2	.	.	.	.	.	.	.	Injured nymph	7	2	14547.2	12257.7	13506.9	14656.5	12634.7	13935.8	13367.5	12440.5	12008.1	13062.5	.
Injured egg	7	3	13705.5	12559.5	13683.8	11145.8	12864.1	.	.	.	.	.	.	.	.	.	.	Injured adult	7	3	13001.3	13033.8	12643.1	11910	12694.3	.	.	.	.	.	.	.	.	.	.	Injured nymph	7	3	14263.5	13794	14065	.	.	.	.	.	.	.	.
Injured egg	7	4	12716.4	12842.4	10687.2	.	.	.	.	.	.	.	.	.	.	.	.	Injured adult	7	4	13133	12872.5	13410.3	14815.4	13688.5	12249.8	13307.1	12665.7	.	.	.	.	.	.	.	Injured nymph	7	4	.	.	.	.	.	.	.	.	.	.	.
Injured egg	7	5	13871	.	.	.	.	.	.	.	.	.	.	.	.	.	.	Injured adult	7	5	.	.	.	.	.	.	.	.	.	.	.	.	.	.	.	Injured nymph	7	5	13145.4	.	.	.	.	.	.	.	.	.	.
Injured egg	7	6	13001.2	12777.5	.	.	.	.	.	.	.	.	.	.	.	.	.	Injured adult	7	6	.	.	.	.	.	.	.	.	.	.	.	.	.	.	.	Injured nymph	7	6	13600.6	13051.5	15745.7	14160.7	13426.3	14085.3	.	.	.	.	.
Injured egg	7	7	.	.	.	.	.	.	.	.	.	.	.	.	.	.	.	Injured adult	7	7	.	.	.	.	.	.	.	.	.	.	.	.	.	.	.	Injured nymph	7	7	14969.4	15612.6	15786	14872.9	15168.9	15541.9	13181.7	12353.8	14074.2	13970.2	12610.6
Injured egg	7	8	13380.7	.	.	.	.	.	.	.	.	.	.	.	.	.	.	Injured adult	7	8	.	.	.	.	.	.	.	.	.	.	.	.	.	.	.	Injured nymph	7	8	14374.5	14001.5	15229.1	14399.9	15543.1	12810.7	15056	14697.1	12423.1	13750.6	12972.7
Injured egg	7	9	.	.	.	.	.	.	.	.	.	.	.	.	.	.	.	Injured adult	7	9	.	.	.	.	.	.	.	.	.	.	.	.	.	.	.	Injured nymph	7	9	15477.7	16606	14810.4	13223.6	15859.9	12480.8	12506.2	.	.	.	.
Injured egg	7	10	13275.3	13602.8	.	.	.	.	.	.	.	.	.	.	.	.	.	Injured adult	7	10	.	.	.	.	.	.	.	.	.	.	.	.	.	.	.	Injured nymph	7	10	.	.	.	.	.	.	.	.	.	.	.
Injured egg	7	11	11756.5	14038	.	.	.	.	.	.	.	.	.	.	.	.	.	Injured adult	7	11	.	.	.	.	.	.	.	.	.	.	.	.	.	.	.	Injured nymph	7	11	.	.	.	.	.	.	.	.	.	.	.
Injured egg	7	12	13050.9	.	.	.	.	.	.	.	.	.	.	.	.	.	.	Injured adult	7	12	.	.	.	.	.	.	.	.	.	.	.	.	.	.	.	Injured nymph	7	12	.	.	.	.	.	.	.	.	.	.	.
Injured egg	7	13	.	.	.	.	.	.	.	.	.	.	.	.	.	.	.	Injured adult	7	13	.	.	.	.	.	.	.	.	.	.	.	.	.	.	.	Injured nymph	7	13	.	.	.	.	.	.	.	.	.	.	.
Injured egg	7	14	13578.2	.	.	.	.	.	.	.	.	.	.	.	.	.	.	Injured adult	7	14	.	.	.	.	.	.	.	.	.	.	.	.	.	.	.	Injured nymph	7	14	.	.	.	.	.	.	.	.	.	.	.
Injured egg	7	15	.	.	.	.	.	.	.	.	.	.	.	.	.	.	.	Injured adult	7	15	.	.	.	.	.	.	.	.	.	.	.	.	.	.	.	Injured nymph	7	15	.	.	.	.	.	.	.	.	.	.	.
Injured egg	8	1	11441.3	14279.7	.	.	.	.	.	.	.	.	.	.	.	.	.	Injured adult	8	1	12282	12680.5	10769.9	.	.	.	.	.	.	.	.	.	.	.	.	Injured nymph	.	.	.	.	.	.	.	.	.	.	.	.	.
Injured egg	8	2	11675.8	.	11732.6	.	.	.	.	.	.	.	.	.	.	.	.	Injured adult	8	2	13707.9	12244.5	.	.	.	.	.	.	.	.	.	.	.	.	.	Injured nymph	8	1	13194.4	.	.	.	.	.	.	.	.	.	.
Injured egg	8	3	.	.	.	.	.	.	.	.	.	.	.	.	.	.	.	Injured adult	8	3	14077.5	12545.4	.	.	.	.	.	.	.	.	.	.	.	.	.	Injured nymph	8	2	12826.8	13583.3	14102.2	13474.5	.	.	.	.	.	.	.
Injured egg	8	4	13451.2	12084.4	10978	13001	.	.	.	.	.	.	.	.	.	.	.	Injured adult	8	4	13788.7	.	.	.	.	.	.	.	.	.	.	.	.	.	.	Injured nymph	8	3	11229.3	13731.2	14540.9	13403.6	13776.2	13383.2	.	.	.	.	.
Injured egg	8	5	12171.1	13440.4	11503.3	13974.6	.	.	.	.	.	.	.	.	.	.	.	Injured adult	8	5	.	.	.	.	.	.	.	.	.	.	.	.	.	.	.	Injured nymph	8	4	14035.6	13315.5	13447.7	12881.5	13279.5	11211.1	13162.1	12530.2	.	.	.
Injured egg	8	6	12101.1	13609	12455.8	13905.7	.	.	.	.	.	.	.	.	.	.	.	Injured adult	8	6	.	.	.	.	.	.	.	.	.	.	.	.	.	.	.	Injured nymph	8	5	12597.5	13400.8	13371.6	11110.7	13234.7	13850.3	14274.6	12697.7	.	.	.
Injured egg	8	7	13092	13634.1	11967.3	.	.	.	.	.	.	.	.	.	.	.	.	Injured adult	8	7	14002.2	.	.	.	.	.	.	.	.	.	.	.	.	.	.	Injured nymph	8	6	.	.	.	.	.	.	.	.	.	.	.
Injured egg	8	8	.	.	.	.	.	.	.	.	.	.	.	.	.	.	.	Injured adult	8	8	13352.4	12953.9	.	.	.	.	.	.	.	.	.	.	.	.	.	Injured nymph	8	7	.	.	.	.	.	.	.	.	.	.	.
Injured egg	8	9	.	.	.	.	.	.	.	.	.	.	.	.	.	.	.	Injured adult	8	9	13503.9	.	.	.	.	.	.	.	.	.	.	.	.	.	.	Injured nymph	8	8	.	.	.	.	.	.	.	.	.	.	.
Injured egg	8	10	.	.	.	.	.	.	.	.	.	.	.	.	.	.	.	Injured adult	8	10	.	.	.	.	.	.	.	.	.	.	.	.	.	.	.	Injured nymph	8	9	.	.	.	.	.	.	.	.	.	.	.
Injured egg	8	11	.	.	.	.	.	.	.	.	.	.	.	.	.	.	.	Injured adult	8	11	.	.	.	.	.	.	.	.	.	.	.	.	.	.	.	Injured nymph	8	10	.	.	.	.	.	.	.	.	.	.	.
Injured egg	8	12	.	.	.	.	.	.	.	.	.	.	.	.	.	.	.	Injured adult	8	12	.	.	.	.	.	.	.	.	.	.	.	.	.	.	.	Injured nymph	8	11	.	.	.	.	.	.	.	.	.	.	.
Injured egg	8	13	.	.	.	.	.	.	.	.	.	.	.	.	.	.	.	Injured adult	8	13	.	.	.	.	.	.	.	.	.	.	.	.	.	.	.	Injured nymph	8	12	.	.	.	.	.	.	.	.	.	.	.
Injured egg	8	14	.	.	.	.	.	.	.	.	.	.	.	.	.	.	.	Injured adult	8	14	.	.	.	.	.	.	.	.	.	.	.	.	.	.	.	Injured nymph	8	13	.	.	.	.	.	.	.	.	.	.	.
Injured egg	8	15	.	.	.	.	.	.	.	.	.	.	.	.	.	.	.	Injured adult	8	15	.	.	.	.	.	.	.	.	.	.	.	.	.	.	.	Injured nymph	8	14	.	.	.	.	.	.	.	.	.	.	.
Injured egg	9	1	11706.2	12179.8	13711	.	.	.	.	.	.	.	.	.	.	.	.	Injured adult	9	1	11766.5	12786.8	11963	.	.	.	.	.	.	.	.	.	.	.	.	Injured nymph	8	15	.	.	.	.	.	.	.	.	.	.	.
Injured egg	9	2	12536.8	13235.9	13545.5	.	.	.	.	.	.	.	.	.	.	.	.	Injured adult	9	2	11412.5	12692.9	12796.3	12180.1	11655.7	13121.1	12940.3	12410.8	.	.	.	.	.	.	.	Injured nymph	.	.	.	.	.	.	.	.	.	.	.	.	.
Injured egg	9	3	.	.	.	.	.	.	.	.	.	.	.	.	.	.	.	Injured adult	9	3	12736.7	12595.1	12935.1	12694.8	12811.8	12587.8	12245.1	.	.	.	.	.	.	.	.	Injured nymph	9	1	11880.4	.	.	.	.	.	.	.	.	.	.
Injured egg	9	4	13165.6	.	.	.	.	.	.	.	.	.	.	.	.	.	.	Injured adult	9	4	12782.4	.	.	.	.	.	.	.	.	.	.	.	.	.	.	Injured nymph	9	2	.	.	.	.	.	.	.	.	.	.	.
Injured egg	9	5	11504.4	12089.9	13425.7	.	.	.	.	.	.	.	.	.	.	.	.	Injured adult	9	5	13905.7	12397.5	12687.4	.	.	.	.	.	.	.	.	.	.	.	.	Injured nymph	9	3	11459.7	.	.	.	.	.	.	.	.	.	.
Injured egg	9	6	12864.8	12008.6	12988	14639.4	.	.	.	.	.	.	.	.	.	.	.	Injured adult	9	6	.	.	.	.	.	.	.	.	.	.	.	.	.	.	.	Injured nymph	9	4	12412.3	13263.3	.	.	.	.	.	.	.	.	.
Injured egg	9	7	.	.	.	.	.	.	.	.	.	.	.	.	.	.	.	Injured adult	9	7	.	.	.	.	.	.	.	.	.	.	.	.	.	.	.	Injured nymph	9	5	12974.1	12540.2	13046.8	12777.7	10978.6	12581.1	.	.	.	.	.
Injured egg	9	8	.	.	.	.	.	.	.	.	.	.	.	.	.	.	.	Injured adult	9	8	.	.	.	.	.	.	.	.	.	.	.	.	.	.	.	Injured nymph	9	6	13307.4	10689	13498.1	13580.7	12656.7	13472.6	.	.	.	.	.
Injured egg	9	9	.	.	.	.	.	.	.	.	.	.	.	.	.	.	.	Injured adult	9	9	.	.	.	.	.	.	.	.	.	.	.	.	.	.	.	Injured nymph	9	7	12894.4	13752.9	13134.8	13055.5	11133	13099	13235.6	.	.	.	.
Injured egg	9	10	.	.	.	.	.	.	.	.	.	.	.	.	.	.	.	Injured adult	9	10	.	.	.	.	.	.	.	.	.	.	.	.	.	.	.	Injured nymph	9	8	12978.2	13138.7	13127.4	12763.4	12930.6	.	.	.	.	.	.
Injured egg	9	11	.	.	.	.	.	.	.	.	.	.	.	.	.	.	.	Injured adult	9	11	.	.	.	.	.	.	.	.	.	.	.	.	.	.	.	Injured nymph	9	9	14447.6	12745.1	13728.7	13496.9	12974.4	.	.	.	.	.	.
Injured egg	9	12	.	.	.	.	.	.	.	.	.	.	.	.	.	.	.	Injured adult	9	12	.	.	.	.	.	.	.	.	.	.	.	.	.	.	.	Injured nymph	9	10	.	.	.	.	.	.	.	.	.	.	.
Injured egg	9	13	.	.	.	.	.	.	.	.	.	.	.	.	.	.	.	Injured adult	9	13	.	.	.	.	.	.	.	.	.	.	.	.	.	.	.	Injured nymph	9	11	.	.	.	.	.	.	.	.	.	.	.
Injured egg	9	14	.	.	.	.	.	.	.	.	.	.	.	.	.	.	.	Injured adult	9	14	.	.	.	.	.	.	.	.	.	.	.	.	.	.	.	Injured nymph	9	12	.	.	.	.	.	.	.	.	.	.	.
Injured egg	9	15	.	.	.	.	.	.	.	.	.	.	.	.	.	.	.	Injured adult	9	15	.	.	.	.	.	.	.	.	.	.	.	.	.	.	.	Injured nymph	9	13	.	.	.	.	.	.	.	.	.	.	.
Injured egg	10	1	10045.3	12679.1	.	.	.	.	.	.	.	.	.	.	.	.	.	Injured adult	10	1	10439.7	.	.	.	.	.	.	.	.	.	.	.	.	.	.	Injured nymph	9	14	.	.	.	.	.	.	.	.	.	.	.
Injured egg	10	2	13170.8	12284.8	12821.2	.	.	.	.	.	.	.	.	.	.	.	.	Injured adult	10	2	13357.7	13316.5	.	.	.	.	.	.	.	.	.	.	.	.	.	Injured nymph	9	15	.	.	.	.	.	.	.	.	.	.	.
Injured egg	10	3	12838.7	14235.6	13750.3	.	.	.	.	.	.	.	.	.	.	.	.	Injured adult	10	3	.	.	.	.	.	.	.	.	.	.	.	.	.	.	.	Injured nymph	.	.	.	.	.	.	.	.	.	.	.	.	.
Injured egg	10	4	13883.2	13879	14252.2	.	.	.	.	.	.	.	.	.	.	.	.	Injured adult	10	4	.	.	.	.	.	.	.	.	.	.	.	.	.	.	.	Injured nymph	10	1	14216.6	12398.3	13525.3	.	.	.	.	.	.	.	.
Injured egg	10	5	13617.9	11167.7	.	.	.	.	.	.	.	.	.	.	.	.	.	Injured adult	10	5	11990.9	12429.8	.	.	.	.	.	.	.	.	.	.	.	.	.	Injured nymph	10	2	13722.4	14295.4	13340.4	11950.1	.	.	.	.	.	.	.
Injured egg	10	6	.	.	.	.	.	.	.	.	.	.	.	.	.	.	.	Injured adult	10	6	.	.	.	.	.	.	.	.	.	.	.	.	.	.	.	Injured nymph	10	3	11390.6	.	.	.	.	.	.	.	.	.	.
Injured egg	10	7	.	.	.	.	.	.	.	.	.	.	.	.	.	.	.	Injured adult	10	7	.	.	.	.	.	.	.	.	.	.	.	.	.	.	.	Injured nymph	10	4	.	.	.	.	.	.	.	.	.	.	.
Injured egg	10	8	.	.	.	.	.	.	.	.	.	.	.	.	.	.	.	Injured adult	10	8	.	.	.	.	.	.	.	.	.	.	.	.	.	.	.	Injured nymph	10	5	15213	13304.4	14902.2	.	.	.	.	.	.	.	.
Injured egg	10	9	.	.	.	.	.	.	.	.	.	.	.	.	.	.	.	Injured adult	10	9	.	.	.	.	.	.	.	.	.	.	.	.	.	.	.	Injured nymph	10	6	15361.1	13179.4	14695.1	13117.2	13429.2	14933.5	13365.8	14343.4	.	.	.
Injured egg	10	10	.	.	.	.	.	.	.	.	.	.	.	.	.	.	.	Injured adult	10	10	.	.	.	.	.	.	.	.	.	.	.	.	.	.	.	Injured nymph	10	7	14324.2	13201.9	.	.	.	.	.	.	.	.	.
Injured egg	10	11	.	.	.	.	.	.	.	.	.	.	.	.	.	.	.	Injured adult	10	11	.	.	.	.	.	.	.	.	.	.	.	.	.	.	.	Injured nymph	10	8	.	.	.	.	.	.	.	.	.	.	.
Injured egg	10	12	.	.	.	.	.	.	.	.	.	.	.	.	.	.	.	Injured adult	10	12	.	.	.	.	.	.	.	.	.	.	.	.	.	.	.	Injured nymph	10	9	.	.	.	.	.	.	.	.	.	.	.
Injured egg	10	13	.	.	.	.	.	.	.	.	.	.	.	.	.	.	.	Injured adult	10	13	.	.	.	.	.	.	.	.	.	.	.	.	.	.	.	Injured nymph	10	10	.	.	.	.	.	.	.	.	.	.	.
Injured egg	10	14	.	.	.	.	.	.	.	.	.	.	.	.	.	.	.	Injured adult	10	14	.	.	.	.	.	.	.	.	.	.	.	.	.	.	.	Injured nymph	10	11	.	.	.	.	.	.	.	.	.	.	.
Injured egg	10	15	.	.	.	.	.	.	.	.	.	.	.	.	.	.	.	Injured adult	10	15	.	.	.	.	.	.	.	.	.	.	.	.	.	.	.	Injured nymph	10	12	.	.	.	.	.	.	.	.	.	.	.
Injured egg	11	1	12124.9	13696.2	12386.6	13291.6	11305.2	12715.1	.	.	.	.	.	.	.	.	.	Injured adult	11	1	12324.3	13479.1	13949.3	13424.5	12814.4	14371.8	13653.9	.	.	.	.	.	.	.	.	Injured nymph	10	13	.	.	.	.	.	.	.	.	.	.	.
Injured egg	11	2	11564.1	13543	11263.2	14031.3	13154.8	.	.	.	.	.	.	.	.	.	.	Injured adult	11	2	12761.3	11703.1	13172.5	12672.7	12484.8	11788.2	.	.	.	.	.	.	.	.	.	Injured nymph	10	14	.	.	.	.	.	.	.	.	.	.	.
Injured egg	11	3	11733.9	12557	10878.3	11998.3	.	.	.	.	.	.	.	.	.	.	.	Injured adult	11	3	13537.6	13064.2	13581.3	14273.2	12246.3	13607	11989.7	14189.2	14434.8	14284.7	13777.1	.	.	.	.	Injured nymph	10	15	.	.	.	.	.	.	.	.	.	.	.
Injured egg	11	4	13874.4	10587.7	12011.2	13387.9	.	.	.	.	.	.	.	.	.	.	.	Injured adult	11	4	12111	12431.3	12579.7	15091.8	13379.7	13594.5	13483.6	13573.6	13722.2	13225.7	13619.4	.	.	.	.	Injured nymph	.	.	.	.	.	.	.	.	.	.	.	.	.
Injured egg	11	5	12922.5	11159.3	13995.6	12877.1	13405.6	12755.4	11809.7	11998.2	.	.	.	.	.	.	.	Injured adult	11	5	11847.6	12691.7	13885.8	12069.8	13080.2	12993.2	13249.3	12744.9	13269.6	.	.	.	.	.	.	Injured nymph	11	1	12924.9	11786.6	11344.3	.	.	.	.	.	.	.	.
Injured egg	11	6	10688.2	10585.9	13575.9	.	.	.	.	.	.	.	.	.	.	.	.	Injured adult	11	6	14481.7	12328	14027.2	13106	14049.4	14402.9	.	.	.	.	.	.	.	.	.	Injured nymph	11	2	14485.6	14112.1	14245.7	13975.2	12450.6	11961.5	12189.5	.	.	.	.
Injured egg	11	7	.	.	.	.	.	.	.	.	.	.	.	.	.	.	.	Injured adult	11	7	13093.2	.	.	.	.	.	.	.	.	.	.	.	.	.	.	Injured nymph	11	3	11672	12279.6	11441.5	12446.7	13628.1	13564	11363.8	12791.1	12306.9	.	.
Injured egg	11	8	.	.	.	.	.	.	.	.	.	.	.	.	.	.	.	Injured adult	11	8	.	.	.	.	.	.	.	.	.	.	.	.	.	.	.	Injured nymph	11	4	11702.4	14627.2	13233.8	12571.4	.	.	.	.	.	.	.
Injured egg	11	9	.	.	.	.	.	.	.	.	.	.	.	.	.	.	.	Injured adult	11	9	.	.	.	.	.	.	.	.	.	.	.	.	.	.	.	Injured nymph	11	5	.	.	.	.	.	.	.	.	.	.	.
Injured egg	11	10	.	.	.	.	.	.	.	.	.	.	.	.	.	.	.	Injured adult	11	10	.	.	.	.	.	.	.	.	.	.	.	.	.	.	.	Injured nymph	11	6	.	.	.	.	.	.	.	.	.	.	.
Injured egg	11	11	.	.	.	.	.	.	.	.	.	.	.	.	.	.	.	Injured adult	11	11	.	.	.	.	.	.	.	.	.	.	.	.	.	.	.	Injured nymph	11	7	13801.3	.	.	.	.	.	.	.	.	.	.
Injured egg	11	12	.	.	.	.	.	.	.	.	.	.	.	.	.	.	.	Injured adult	11	12	.	.	.	.	.	.	.	.	.	.	.	.	.	.	.	Injured nymph	11	8	.	.	.	.	.	.	.	.	.	.	.
Injured egg	11	13	.	.	.	.	.	.	.	.	.	.	.	.	.	.	.	Injured adult	11	13	.	.	.	.	.	.	.	.	.	.	.	.	.	.	.	Injured nymph	11	9	.	.	.	.	.	.	.	.	.	.	.
Injured egg	11	14	.	.	.	.	.	.	.	.	.	.	.	.	.	.	.	Injured adult	11	14	.	.	.	.	.	.	.	.	.	.	.	.	.	.	.	Injured nymph	11	10	.	.	.	.	.	.	.	.	.	.	.
Injured egg	11	15	.	.	.	.	.	.	.	.	.	.	.	.	.	.	.	Injured adult	11	15	.	.	.	.	.	.	.	.	.	.	.	.	.	.	.	Injured nymph	11	11	.	.	.	.	.	.	.	.	.	.	.
Injured egg	12	1	.	.	.	.	.	.	.	.	.	.	.	.	.	.	.	Injured adult	12	1	13947	13729.8	11146.2	12907.7	.	.	.	.	.	.	.	.	.	.	.	Injured nymph	11	12	.	.	.	.	.	.	.	.	.	.	.
Injured egg	12	2	13637.8	13586.4	14239.5	13098	.	.	.	.	.	.	.	.	.	.	.	Injured adult	12	2	13790.6	13739.2	13035.6	12890.5	12957.5	.	.	.	.	.	.	.	.	.	.	Injured nymph	11	13	.	.	.	.	.	.	.	.	.	.	.
Injured egg	12	3	13783.8	13093.7	13906.1	13880	10932.9	14073.9	.	.	.	.	.	.	.	.	.	Injured adult	12	3	13314.7	12988	12472.9	10547.6	12727.5	11509	13086.5	13456.7	.	.	.	.	.	.	.	Injured nymph	11	14	.	.	.	.	.	.	.	.	.	.	.
Injured egg	12	4	15428	13131.7	12296	13378.9	13105.7	13181	10146.6	.	.	.	.	.	.	.	.	Injured adult	12	4	12715.7	10644.2	13098.4	12230.7	11213.2	12414.8	13263.5	12924.6	10439.9	.	.	.	.	.	.	Injured nymph	11	15	.	.	.	.	.	.	.	.	.	.	.
Injured egg	12	5	12708.7	12504.5	11592.5	12855.8	14146.9	12844.1	.	.	.	.	.	.	.	.	.	Injured adult	12	5	13667.6	13606.3	13966.9	12423.8	11050	13588.9	14176	13546.9	13655.1	12734.8	.	.	.	.	.	Injured nymph	.	.	.	.	.	.	.	.	.	.	.	.	.
Injured egg	12	6	11917.1	.	.	.	.	.	.	.	.	.	.	.	.	.	.	Injured adult	12	6	13775.7	14065.4	14306.8	.	.	.	.	.	.	.	.	.	.	.	.	Injured nymph	12	1	12929.2	12915.8	12544.6	12665.4	12252.9	.	.	.	.	.	.
Injured egg	12	7	.	.	.	.	.	.	.	.	.	.	.	.	.	.	.	Injured adult	12	7	13789.8	14296.7	14512	12642.8	.	.	.	.	.	.	.	.	.	.	.	Injured nymph	12	2	12706.3	13479.7	12159.7	12983.1	13644.8	13394.2	12121.6	10805.7	.	.	.
Injured egg	12	8	.	.	.	.	.	.	.	.	.	.	.	.	.	.	.	Injured adult	12	8	14076.5	14364.4	12291.6	14340.4	.	.	.	.	.	.	.	.	.	.	.	Injured nymph	12	3	13044.4	11038.6	12235.6	12346.6	13127.2	13945.4	13085	13847	13471.2	.	.
Injured egg	12	9	.	.	.	.	.	.	.	.	.	.	.	.	.	.	.	Injured adult	12	9	13616.9	.	.	.	.	.	.	.	.	.	.	.	.	.	.	Injured nymph	12	4	12591.7	13860.7	13002	13062.3	12672.5	11543.4	12863.5	13018.9	13802.5	.	.
Injured egg	12	10	.	.	.	.	.	.	.	.	.	.	.	.	.	.	.	Injured adult	12	10	.	.	.	.	.	.	.	.	.	.	.	.	.	.	.	Injured nymph	12	5	12971.9	13673.6	12836.1	13123.3	13188.5	13794.2	13039.6	14015	13513.4	13570	12786.8
Injured egg	12	11	.	.	.	.	.	.	.	.	.	.	.	.	.	.	.	Injured adult	12	11	.	.	.	.	.	.	.	.	.	.	.	.	.	.	.	Injured nymph	12	6	13146.4	12489.5	13919	.	.	.	.	.	.	.	.
Injured egg	12	12	.	.	.	.	.	.	.	.	.	.	.	.	.	.	.	Injured adult	12	12	.	.	.	.	.	.	.	.	.	.	.	.	.	.	.	Injured nymph	12	7	.	.	.	.	.	.	.	.	.	.	.
Injured egg	12	13	.	.	.	.	.	.	.	.	.	.	.	.	.	.	.	Injured adult	12	13	.	.	.	.	.	.	.	.	.	.	.	.	.	.	.	Injured nymph	12	8	.	.	.	.	.	.	.	.	.	.	.
Injured egg	12	14	.	.	.	.	.	.	.	.	.	.	.	.	.	.	.	Injured adult	12	14	.	.	.	.	.	.	.	.	.	.	.	.	.	.	.	Injured nymph	12	9	.	.	.	.	.	.	.	.	.	.	.
Injured egg	12	15	.	.	.	.	.	.	.	.	.	.	.	.	.	.	.	Injured adult	12	15	.	.	.	.	.	.	.	.	.	.	.	.	.	.	.	Injured nymph	12	10	.	.	.	.	.	.	.	.	.	.	.
Injured egg	13	1	11812.1	13839	13862.2	.	.	.	.	.	.	.	.	.	.	.	.	Injured adult	13	1	12833.7	13841.8	12055.7	12804.7	12872	.	.	.	.	.	.	.	.	.	.	Injured nymph	12	11	.	.	.	.	.	.	.	.	.	.	.
Injured egg	13	2	13344.2	13604.7	12998	14500.6	.	.	.	.	.	.	.	.	.	.	.	Injured adult	13	2	12505.1	11766.6	13084.6	14111.6	12994.8	12265.4	13127.3	11731.4	13994.3	13242.5	.	.	.	.	.	Injured nymph	12	12	.	.	.	.	.	.	.	.	.	.	.
Injured egg	13	3	13026.1	13390.8	13590.5	13257.1	13108.8	11436.7	13947	.	.	.	.	.	.	.	.	Injured adult	13	3	13088.5	13556.2	13516.4	12151.3	13151.5	12453.7	12088.7	13067.6	.	.	.	.	.	.	.	Injured nymph	12	13	.	.	.	.	.	.	.	.	.	.	.
Injured egg	13	4	13971.2	11565.6	14455.8	14430.8	11842.1	13367.7	13759.6	13567	13751.2	13418	.	.	.	.	.	Injured adult	13	4	13628.8	12503.7	12865.1	13538	14056.7	11479.5	12490	14254.1	12958.6	13796.7	.	.	.	.	.	Injured nymph	12	14	.	.	.	.	.	.	.	.	.	.	.
Injured egg	13	5	13506.8	11335	13314.5	13592	12976.8	14522.2	13237.1	.	.	.	.	.	.	.	.	Injured adult	13	5	12677.7	14410.9	15987.2	15654.7	13123.1	11896.5	14595	.	.	.	.	.	.	.	.	Injured nymph	12	15	.	.	.	.	.	.	.	.	.	.	.
Injured egg	13	6	10903.6	13004	14004.1	.	.	.	.	.	.	.	.	.	.	.	.	Injured adult	13	6	.	.	.	.	.	.	.	.	.	.	.	.	.	.	.	Injured nymph	.	.	.	.	.	.	.	.	.	.	.	.	.
Injured egg	13	7	12503.9	13484.8	14065.2	13589.5	.	.	.	.	.	.	.	.	.	.	.	Injured adult	13	7	.	.	.	.	.	.	.	.	.	.	.	.	.	.	.	Injured nymph	13	1	.	.	.	.	.	.	.	.	.	.	.
Injured egg	13	8	.	.	.	.	.	.	.	.	.	.	.	.	.	.	.	Injured adult	13	8	.	.	.	.	.	.	.	.	.	.	.	.	.	.	.	Injured nymph	13	2	.	.	.	.	.	.	.	.	.	.	.
Injured egg	13	9	.	.	.	.	.	.	.	.	.	.	.	.	.	.	.	Injured adult	13	9	.	.	.	.	.	.	.	.	.	.	.	.	.	.	.	Injured nymph	13	3	.	.	.	.	.	.	.	.	.	.	.
Injured egg	13	10	.	.	.	.	.	.	.	.	.	.	.	.	.	.	.	Injured adult	13	10	.	.	.	.	.	.	.	.	.	.	.	.	.	.	.	Injured nymph	13	4	.	.	.	.	.	.	.	.	.	.	.
Injured egg	13	11	.	.	.	.	.	.	.	.	.	.	.	.	.	.	.	Injured adult	13	11	.	.	.	.	.	.	.	.	.	.	.	.	.	.	.	Injured nymph	13	5	.	.	.	.	.	.	.	.	.	.	.
Injured egg	13	12	.	.	.	.	.	.	.	.	.	.	.	.	.	.	.	Injured adult	13	12	.	.	.	.	.	.	.	.	.	.	.	.	.	.	.	Injured nymph	13	6	13566.3	.	.	.	.	.	.	.	.	.	.
Injured egg	13	13	.	.	.	.	.	.	.	.	.	.	.	.	.	.	.	Injured adult	13	13	.	.	.	.	.	.	.	.	.	.	.	.	.	.	.	Injured nymph	13	7	.	.	.	.	.	.	.	.	.	.	.
Injured egg	13	14	.	.	.	.	.	.	.	.	.	.	.	.	.	.	.	Injured adult	13	14	.	.	.	.	.	.	.	.	.	.	.	.	.	.	.	Injured nymph	13	8	11121.6	.	.	.	.	.	.	.	.	.	.
Injured egg	13	15	.	.	.	.	.	.	.	.	.	.	.	.	.	.	.	Injured adult	13	15	.	.	.	.	.	.	.	.	.	.	.	.	.	.	.	Injured nymph	13	9	.	.	.	.	.	.	.	.	.	.	.
Injured egg	14	1	11910.6	12870.1	.	.	.	.	.	.	.	.	.	.	.	.	.	Injured adult	14	1	13566.9	12181	12930.1	.	.	.	.	.	.	.	.	.	.	.	.	Injured nymph	13	10	.	.	.	.	.	.	.	.	.	.	.
Injured egg	14	2	12095.1	12985.6	11748.2	12438.2	14010.7	13800.4	.	.	.	.	.	.	.	.	.	Injured adult	14	2	12620.9	14292	14069	13607.6	13098.5	12696.5	12803.1	.	.	.	.	.	.	.	.	Injured nymph	13	11	.	.	.	.	.	.	.	.	.	.	.
Injured egg	14	3	13360.3	13273.6	13723.2	13227.6	11917.2	.	.	.	.	.	.	.	.	.	.	Injured adult	14	3	13753.8	12405.1	13918	14206	14908.1	13979	13955	14068.6	13229	.	.	.	.	.	.	Injured nymph	13	12	.	.	.	.	.	.	.	.	.	.	.
Injured egg	14	4	13809.9	13106.1	11950.2	12928.4	13422	13387.1	13370.6	13631	.	.	.	.	.	.	.	Injured adult	14	4	12689	13535.9	13485.1	10996.1	13448.2	13512.8	12577.2	13316	13147.2	.	.	.	.	.	.	Injured nymph	13	13	.	.	.	.	.	.	.	.	.	.	.
Injured egg	14	5	14064	12439.5	14200.6	13617.5	.	.	.	.	.	.	.	.	.	.	.	Injured adult	14	5	13972.2	13769.1	13772.9	13709	13391	11090.2	14429	.	.	.	.	.	.	.	.	Injured nymph	13	14	.	.	.	.	.	.	.	.	.	.	.
Injured egg	14	6	13478.3	13710.2	13831.9	14140.5	13458.6	14401.5	15060.7	.	.	.	.	.	.	.	.	Injured adult	14	6	15080.9	16134.2	15055.8	14936.1	14478.2	.	.	.	.	.	.	.	.	.	.	Injured nymph	13	15	.	.	.	.	.	.	.	.	.	.	.
Injured egg	14	7	12258.5	14339.7	12488.3	13469.9	.	.	.	.	.	.	.	.	.	.	.	Injured adult	14	7	12694.9	12828.1	12214.4	13692.8	14186.8	13664.1	11151.7	.	.	.	.	.	.	.	.	Injured nymph	.	.	.	.	.	.	.	.	.	.	.	.	.
Injured egg	14	8	13877.4	15003.1	14137.3	13090.7	14856.3	12245.7	12153.8	.	.	.	.	.	.	.	.	Injured adult	14	8	13433.8	13364	13889.2	13472.2	13785.7	13055.4	11361.5	.	.	.	.	.	.	.	.	Injured nymph	14	1	13502.9	13015.6	11065.5	.	.	.	.	.	.	.	.
Injured egg	14	9	14280.9	13088.6	13279.1	12199.5	12492.8	.	.	.	.	.	.	.	.	.	.	Injured adult	14	9	14118.2	14815	13278.2	13282.6	13844.4	13339.9	13524	.	.	.	.	.	.	.	.	Injured nymph	14	2	12669.7	12006.7	12947.5	13395.8	10724	12527.9	.	.	.	.	.
Injured egg	14	10	.	.	.	.	.	.	.	.	.	.	.	.	.	.	.	Injured adult	14	10	12883.2	12160.2	.	.	.	.	.	.	.	.	.	.	.	.	.	Injured nymph	14	3	11607.9	12830.9	11533.7	12100.1	10566.7	12752.1	.	.	.	.	.
Injured egg	14	11	.	.	.	.	.	.	.	.	.	.	.	.	.	.	.	Injured adult	14	11	.	.	.	.	.	.	.	.	.	.	.	.	.	.	.	Injured nymph	14	4	13043.3	12254	11872.4	12382.9	10108.5	13031	12912.3	.	.	.	.
Injured egg	14	12	.	.	.	.	.	.	.	.	.	.	.	.	.	.	.	Injured adult	14	12	.	.	.	.	.	.	.	.	.	.	.	.	.	.	.	Injured nymph	14	5	12353.1	12050.7	12328.3	11757.2	12223	12801.4	12559.6	12105.9	.	.	.
Injured egg	14	13	.	.	.	.	.	.	.	.	.	.	.	.	.	.	.	Injured adult	14	13	.	.	.	.	.	.	.	.	.	.	.	.	.	.	.	Injured nymph	14	6	11791.5	12757.9	.	.	.	.	.	.	.	.	.
Injured egg	14	14	.	.	.	.	.	.	.	.	.	.	.	.	.	.	.	Injured adult	14	14	.	.	.	.	.	.	.	.	.	.	.	.	.	.	.	Injured nymph	14	7	.	.	.	.	.	.	.	.	.	.	.
Injured egg	14	15	.	.	.	.	.	.	.	.	.	.	.	.	.	.	.	Injured adult	14	15	.	.	.	.	.	.	.	.	.	.	.	.	.	.	.	Injured nymph	14	8	.	.	.	.	.	.	.	.	.	.	.
Injured egg	15	1	12191	13620.2	13082.6	.	.	.	.	.	.	.	.	.	.	.	.	Injured adult	15	1	12468	11633	13083.5	.	.	.	.	.	.	.	.	.	.	.	.	Injured nymph	14	9	.	.	.	.	.	.	.	.	.	.	.
Injured egg	15	2	12968.7	12328.6	13555.2	14137.9	12561.8	12722.2	.	.	.	.	.	.	.	.	.	Injured adult	15	2	14534.1	13344	12903	13768.6	13092.1	13649	13924.8	.	.	.	.	.	.	.	.	Injured nymph	14	10	.	.	.	.	.	.	.	.	.	.	.
Injured egg	15	3	13458.9	13353.1	13014.3	10682.1	13500	.	.	.	.	.	.	.	.	.	.	Injured adult	15	3	11605.7	13809.1	13952.9	13761.7	12842.9	13048.5	13659.9	12591.5	10631.2	14321.6	.	.	.	.	.	Injured nymph	14	11	.	.	.	.	.	.	.	.	.	.	.
Injured egg	15	4	13109.2	12847.1	12167	12938.7	.	.	.	.	.	.	.	.	.	.	.	Injured adult	15	4	12660.1	13193.3	13416.7	13091.2	13332.6	13109.4	12631.6	.	.	.	.	.	.	.	.	Injured nymph	14	12	.	.	.	.	.	.	.	.	.	.	.
Injured egg	15	5	.	.	.	.	.	.	.	.	.	.	.	.	.	.	.	Injured adult	15	5	14193.2	13375.4	13527.4	13966.5	13691.5	.	.	.	.	.	.	.	.	.	.	Injured nymph	14	13	.	.	.	.	.	.	.	.	.	.	.
Injured egg	15	6	.	.	.	.	.	.	.	.	.	.	.	.	.	.	.	Injured adult	15	6	13544.8	10089.6	11816.2	13178.8	15809.2	15446.8	15410.2	13611.2	13783.3	.	.	.	.	.	.	Injured nymph	14	14	.	.	.	.	.	.	.	.	.	.	.
Injured egg	15	7	.	.	.	.	.	.	.	.	.	.	.	.	.	.	.	Injured adult	15	7	13141	15087.6	13726.1	14445.8	.	.	.	.	.	.	.	.	.	.	.	Injured nymph	14	15	.	.	.	.	.	.	.	.	.	.	.
Injured egg	15	8	.	.	.	.	.	.	.	.	.	.	.	.	.	.	.	Injured adult	15	8	14685	13500.3	.	.	.	.	.	.	.	.	.	.	.	.	.	Injured nymph	.	.	.	.	.	.	.	.	.	.	.	.	.
Injured egg	15	9	.	.	.	.	.	.	.	.	.	.	.	.	.	.	.	Injured adult	15	9	.	.	.	.	.	.	.	.	.	.	.	.	.	.	.	Injured nymph	15	1	12575.1	13202.9	12658.2	12863.1	.	.	.	.	.	.	.
Injured egg	15	10	.	.	.	.	.	.	.	.	.	.	.	.	.	.	.	Injured adult	15	10	.	.	.	.	.	.	.	.	.	.	.	.	.	.	.	Injured nymph	15	2	14039.5	13088.5	14141.6	11695.7	13461.1	12077.7	13623.5	13499	.	.	.
Injured egg	15	11	.	.	.	.	.	.	.	.	.	.	.	.	.	.	.	Injured adult	15	11	.	.	.	.	.	.	.	.	.	.	.	.	.	.	.	Injured nymph	15	3	12772.9	13585.2	12512.3	12916.5	14779.1	13734.9	11073.1	13565	14459.7	.	.
Injured egg	15	12	.	.	.	.	.	.	.	.	.	.	.	.	.	.	.	Injured adult	15	12	.	.	.	.	.	.	.	.	.	.	.	.	.	.	.	Injured nymph	15	4	12298.4	11560.8	11855.6	11113.3	13053.1	13222.4	13271.8	13233.5	12721	.	.
Injured egg	15	13	.	.	.	.	.	.	.	.	.	.	.	.	.	.	.	Injured adult	15	13	.	.	.	.	.	.	.	.	.	.	.	.	.	.	.	Injured nymph	15	5	14516.8	.	.	.	.	.	.	.	.	.	.
Injured egg	15	14	.	.	.	.	.	.	.	.	.	.	.	.	.	.	.	Injured adult	15	14	.	.	.	.	.	.	.	.	.	.	.	.	.	.	.	Injured nymph	15	6	.	.	.	.	.	.	.	.	.	.	.
Injured egg	15	15	.	.	.	.	.	.	.	.	.	.	.	.	.	.	.	Injured adult	15	15	.	.	.	.	.	.	.	.	.	.	.	.	.	.	.	Injured nymph	15	7	.	.	.	.	.	.	.	.	.	.	.
.	.	.	.	.	.	.	.	.	.	.	.	.	.	.	.	.	.	.	.	.	.	.	.	.	.	.	.	.	.	.	.	.	.	.	.	Injured nymph	15	8	.	.	.	.	.	.	.	.	.	.	.
.	.	.	.	.	.	.	.	.	.	.	.	.	.	.	.	.	.	.	.	.	.	.	.	.	.	.	.	.	.	.	.	.	.	.	.	Injured nymph	15	9	.	.	.	.	.	.	.	.	.	.	.
.	.	.	.	.	.	.	.	.	.	.	.	.	.	.	.	.	.	.	.	.	.	.	.	.	.	.	.	.	.	.	.	.	.	.	.	Injured nymph	15	10	.	.	.	.	.	.	.	.	.	.	.
.	.	.	.	.	.	.	.	.	.	.	.	.	.	.	.	.	.	.	.	.	.	.	.	.	.	.	.	.	.	.	.	.	.	.	.	Injured nymph	15	11	.	.	.	.	.	.	.	.	.	.	.
.	.	.	.	.	.	.	.	.	.	.	.	.	.	.	.	.	.	.	.	.	.	.	.	.	.	.	.	.	.	.	.	.	.	.	.	Injured nymph	15	12	.	.	.	.	.	.	.	.	.	.	.
.	.	.	.	.	.	.	.	.	.	.	.	.	.	.	.	.	.	.	.	.	.	.	.	.	.	.	.	.	.	.	.	.	.	.	.	Injured nymph	15	13	.	.	.	.	.	.	.	.	.	.	.
.	.	.	.	.	.	.	.	.	.	.	.	.	.	.	.	.	.	.	.	.	.	.	.	.	.	.	.	.	.	.	.	.	.	.	.	Injured nymph	15	14	.	.	.	.	.	.	.	.	.	.	.
.	.	.	.	.	.	.	.	.	.	.	.	.	.	.	.	.	.	.	.	.	.	.	.	.	.	.	.	.	.	.	.	.	.	.	.	Injured nymph	15	15	.	.	.	.	.	.	.	.	.	.	.
[truncated: 22 more columns]
